# Supplementary material for: Low-Basicity 5-HT6 Receptor Ligands from the Group of Cyclic Arylguanidine Derivatives and Their Antiproliferative Activity Evaluation
Source: Int J Mol Sci. 2024 Sep 24;25(19):10287. doi: 10.3390/ijms251910287 (PMC11477289; doi:10.3390/ijms251910287)
Supplement: Supplementary file 1 [file ijms-25-10287-s001.zip]

Archive with 3 entries (3 files):
- SI_biological_research.pdf
- SI_synthesis.pdf
- SI_Table1.pdf
